# Supplementary material for: How Gardening in Detroit Influences Physical and Mental Health
Source: Int J Environ Res Public Health. 2022 Jun 28;19(13):7899. doi: 10.3390/ijerph19137899 (PMC9265422; doi:10.3390/ijerph19137899)
Supplement: Supplementary file 1 [file ijerph-19-07899-s001.zip]

Archive with 1 entries (1 files):
- ijerph-1652621-supplementary.pdf
